# Supplementary material for: CitGATA7 interact with histone acetyltransferase CitHAG28 to promote citric acid degradation by regulating the glutamine synthetase pathway in citrus
Source: Mol Hortic. 2025 Feb 1;5:8. doi: 10.1186/s43897-024-00126-y (PMC11786515; doi:10.1186/s43897-024-00126-y)
Supplement: Supplementary file 2 — Supplementary Material 2: Supplementary Table S1 Habitat conditions of two navel orange orchards. Supplementary Table S2 Y1H library screening of CitGS1 promoter. Supplementary Table S3 Primers used for RT-qPCR. Supplementary Table S4 Primers used for vector construction. Supplementary Table S5 Primers used for EMSA assay. Supplementary Table S6 Primers used for ChIP-qPCR. [file 43897_2024_126_MOESM2_ESM.xlsx]

## Sheet: Table S1
Table S1. Habitat conditions of two navel orange orchards
	Songyang County， Zhejiang Province	Ganzhou City，Jiangxi Province
Longitude	119°28'	114°55'
Latitude	28°27'	25°49'
Climate type	Subtropical monsoon climate	Subtropical monsoon climate
Soil type	Red soil	Red soil
Average temperature / ℃	19.48	20.29
Average relative humidity / %	78.88	73.75
Total rainfall over 0.1 mm / d	167	136
Total sunshine hours / h	1442	1872

## Sheet: Table S2
Table S2. Y1H library screening results of CitGS1 promoter
Gene	Frequency
Citrus sinensis GATA transcription factor 7-like (LOC107176413)	36
Citrus sinensis importin subunit beta-1 (LOC18038326)	4
Citrus sinensis probable beta-D-xylosidase 7 (LOC102614614)	1
Citrus sinensis pathogenesis-related protein PR-4A (LOC102578030)	1
Citrus sinensis non-specific lipid-transfer protein 1-like (LOC102625272)	1		`

## Sheet: Table S3
Table S3. Primers used for reverse transcription quantitative PCR
Gene	Forward(5'-3')	Reverse (5'-3')
CitACLα1	GGGACAAGGTGAAAAC	AACCAGTGTAAAGGGAT
CitACLα2	TGCCTATCAAATCCG	AAACCACTCTTCCCAC
CitACLβ1	AGAGGTGAGGAGCCATGCTA	TGAGCACCAGAAACACAGGG
CitACO1	CCAACTGGTGCTCTTCAACC	TGTCTAGGGCGTGTCCTATTG
CitACO2	CTAGGCGGACTTGCTTCATC	CCTTTTGAATTGTTCCCAGAA
CitACO3	GCATGAGGCATGAGGATTC	TTGGCCAAAAGAAAAATGAA
CitIDH1	GAAAATTGGGGATTGGGATT	CAACAGAGGTGCAGCTCAAA
CitIDH2	ATGGGAAGACGATCGAAGCC	ACCATCCAACTTTGCCCTGT
CitIDH3	TGTTTTTCTTTGAGGGGAATG	GGAATTTCACAGGCAGCAAG
CitIDH4	TTCCCAAATGCTCAGGCTCA	AAACACCGAAACGACATCGC
CitGS1	CGCAAACGGTGTTTAAGGAT	ATGCCATACCATGGCTCTTC
CitGS2	GCCAAGCACCTGGAGAAGAT	CCGCAGGAGTGTAAGCATCA
CitGAD4	CGTCTCCGAAAGGAAAGCTA	AAATAATCAAAATCGTCAACATGC
CitGAD5	GGTTCCAAACATAAGACGAGACA	CACTTCATAAGCGTGCAAGAA
CitGATA7	AAGGGTCGCAGAAGAGAACG	GGCCGATACTCAGGCAAAAG
CitHAG28	TGCTATACCACACCCTTGGC	CCCAGTATTCTGCAGCCACA
CitActin	CATCCCTCAGCACCTTCC	CCAACCTTAGCACTTCTCC

## Sheet: Table S4
Table S4. Primers used for vector construction
Primer name	Sequence (5'-3')
GFP:
CitGATA7-GFP-FP	ggtacccggggatccATGGCGGATGATATATTCTCATTTG
CitGATA7-GFP-RP	gctcaccatgtcgacTCCCATAAAGCCCTTCTTCT
CitHAG28-GFP-FP	ggtacccggggatccATGGACCCGTCTAGAATTTCCC
CitHAG28-GFP-RP	gctcaccatgtcgacTAGAAGTTTATCAGTCGAAAGGAAGC
1301:
CitGATA7-1301-FP	cacgcccggggatccATGGCGGATGATATATTCTCATTTG
CitGATA7-1301-RP	tgcctgcaggtcgacCTATCCCATAAAGCCCTTCTTCTT
CitHAG28-1301-FP	cacgcccggggatccATGGACCCGTCTAGAATTTCCC
CitHAG28-1301-RP	tgcctgcaggtcgacTTATAGAAGTTTATCAGTCGAAAGGAAGC
TRV2:
CitGATA7-TRV2-FP	cctccatggggatccAGCACTAGCATCTCCCCTCTGTG
CitGATA7-TRV2-RP	gcccgggcctcgagGTACCGTACTCCGCAAGCATTG
CitHAG28-TRV2-FP	cctccatggggatccATGGCGGATGATATATTCTCA
CitHAG28-TRV2-RP	gcccgggcctcgagTCTACCAAAGCATGCAGCCG
2YN/2YC:
CitGATA7-2YNC-FP	tacgaacgatagttaattaaATGGCGGATGATATATTCTCATTTG
CitGATA7-2YNC-RP	tcctccactagtggcgcgccTCCCATAAAGCCCTTCTTCTTCT
CitHAG28-2YNC-FP	tacgaacgatagttaattaaATGGACCCGTCTAGAATTTCCC
CitHAG28-2YNC-RP	tcctccactagtggcgcgccTAGAAGTTTATCAGTCGAAAGGAAGC
nLUC:
CitGATA7-nLUC-FP	gacgagctcggtaccATGGCGGATGATATATTCTCATTTG
CitGATA7-nLUC-RP	cgagatctggtcgacTCCCATAAAGCCCTTCTTCTTCT
CitHAG28-nLUC-FP	gacgagctcggtaccATGGACCCGTCTAGAATTTCCC
CitHAG28-nLUC-RP	cgagatctggtcgacTAGAAGTTTATCAGTCGAAAGGAAGC
cLUC:
CitGATA7-cLUC-FP	tcccggggcggtaccATGGCGGATGATATATTCTCATTTG
CitGATA7-cLUC-RP	gctctgcaggtcgacCTATCCCATAAAGCCCTTCTTCTT
CitHAG28-cLUC-FP	tcccggggcggtaccATGGACCCGTCTAGAATTTCCC
CitHAG28-cLUC-RP	gctctgcaggtcgacTTATAGAAGTTTATCAGTCGAAAGGAAGC
LUC:
CitACO3-LUC-FP	ggcgaattgggtaccGCACGCTCGATGTT
CitACO3-LUC-RP	agaactagtggatccTACGACGTCGTTTCTG
CitIDH1-LUC-FP	ggcgaattgggtaccCATGAACCAACAGG
CitIDH1-LUC-RP	agaactagtggatccTTTCTTCTTTGTTCAGT
CitGS1-LUC-FP	ggcgaattgggtaccTTCTCTTGCTTGGAC
CitGS1-LUC-RP	agaactagtggatccGGCTGCCTAGCTT
SK:
CitGATA7-SK-FP	agaactagtggatccATGGCGGATGATATATTCTCATTTG
CitGATA7-SK-RP	cagcgaattggtaccCTATCCCATAAAGCCCTTCTTCTT
PET32a：
CitGATA7-PET32a-FP	gccatggctgatatcggatccATGGCGGATGATATATTCTCATTTG
CitGATA7-PET32a-RP	tgcggccgcaagcttgtcgacTCCCATAAAGCCCTTCTTCTT
pDHB1：
CitGATA7-pDHB1-FP	agaacgcggccattacggccATGGCGGATGATATATTCTCATTTG
CitGATA7-pDHB1-RP	ccgacatggccgaggcggccaaTCCCATAAAGCCCTTCTTCTTCT
CitHAG28-pDHB1-FP	agaacgcggccattacggcc ATGGACCCGTCTAGAATTTCCC
CitHAG28-pDHB1-RP	ccgacatggccgaggcggccaaTAGAAGTTTATCAGTCGAAAGGAAGC
pPR3-N:
CitGATA7-pPR3-FP	gcagagtggccattacggccATGGCGGATGATATATTCTCATTTG
CitGATA7-pPR3-RP	ctcgagaggccgaggcggccgTCCCATAAAGCCCTTCTTCTTCT
CitHAG28-pPR3-FP	gcagagtggccattacggcc ATGGACCCGTCTAGAATTTCCC
CitHAG28-pPR3-RP	ctcgagaggccgaggcggccgTAGAAGTTTATCAGTCGAAAGGAAGC
Note: Lowercase alphabetic indicate vector sequences, underlining indicates restriction enzyme

## Sheet: Table S5
Table S5. Primers used for EMSA assay
Primer name	Sequence (5'-3')
CitACO3-FP-biotin	TCCCATAAAAAAAGATCATAATAATAAAAG
CitACO3-RP-biotin	CTTTTATTATTATGATCTTTTTTTATGGGA
CitACO3-FP	TCCCATAAAAAAAGATCATAATAATAAAAG
CitACO3-RP	CTTTTATTATTATGATCTTTTTTTATGGGA
Mutant-CitACO3-FP-biotin	TCCCATAAAAAACCCCCCTAATAATAAAAG
Mutant-CitACO3-RP-biotin	CTTTTATTATTAGGGGGGTTTTTTATGGGA
CitIDH1-FP	CATTAAATTCCACATCATCTAATATG
CitIDH1-RP	CATATTAGATGATGTGGAATTTAATG
CitIDH1-FP-biotin	CATTAAATTCCACATCATCTAATATG
CitIDH1-RP-biotin	CATATTAGATGATGTGGAATTTAATG
Mutant-CitIDH1-FP-biotin	CATTAAATTCCATTTTTTCTAATATG
Mutant-CitIDH1-RP-biotin	CATATTAGAAAAAATGGAATTTAATG
CitGS1-FP	GCACACCATCTCGATCAGGTGGTAATTTTG
CitGS1-RP	CAAAATTACCACCTGATCGAGATGGTGTGC
CitGS1-FP-biotin	GCACACCATCTCGATCAGGTGGTAATTTTG
CitGS1-RP-biotin	CAAAATTACCACCTGATCGAGATGGTGTGC
Mutant-CitGS1-FP-biotin	GCACACCATCTCAAAAAGGTGGTAATTTTG
Mutant-CitGS1-RP-biotin	CAAAATTACCACCTTTTTGAGATGGTGTGC

## Sheet: Table S6
TableS6. Primers used for ChIP-qPCR
name	Forward(5'-3')	Reverse (5'-3')
CitACO3-P1	GATTCTTGTGACCACCACGC	TGGTTGATGCGTTTGTGTGC
CitACO3-P2	CCACCCTCTCTTCCCATCTT	CGAAAGAGTTGAGGAGGCGA
CitIDH1-P1	GTGGGCTCATGACATCCCTC	TCCAACGGGTGATTGTGTGT
CitIDH1-P2	CACTCCGCTCTGCCCTATTA	TGGCGACCTTGATCTTCTGA
CitGS1-P1	GGTGACTTTGAGCACACCATC	ATCCTGGTCGAAGTGATCCG
CitGS1-P2	TCTGTCTCTCCTCCCACCTT	GAGAAGAGACATGGCTGCCT
